# Supplementary material for: Shotgun Metagenomics of a Water Kefir Fermentation Ecosystem Reveals a Novel Oenococcus Species
Source: Front Microbiol. 2019 Mar 13;10:479. doi: 10.3389/fmicb.2019.00479 (PMC6424877; doi:10.3389/fmicb.2019.00479)
Supplement: Supplementary file 1 [file Table_1.xls]

## Sheet: TableS1
Supplementary Table S1. A list of all strains and their genome assemblies that were used to construct a database for metagenomic recruitment plotting to facilitate species-level taxonomic analysis of four water kefir metagenomes.
Strain	Assembly
Bacillus abyssalis DSM 25875	GCF_002019595.1
Bacillus acidiceler DSM 18954	GCF_002128425.1
Bacillus acidicola FJAT-2406	GCF_001636425.1
Bacillus acidiproducens DSM 23148	GCF_000374345.1
Bacillus aerophilus C772	GCF_000831655.1
Bacillus aidingensis DSM 18341	GCF_000429685.1
Bacillus akibai JCM 9157	GCF_000513135.1
Bacillus alcalophilus AV1934	GCF_000292245.2
Bacillus alkalinitrilicus DSM 22532	GCF_002019605.1
Bacillus alkalitelluris DSM 16976	GCF_002019645.1
Bacillus altitudinis 41KF2b	GCF_000691145.1
Bacillus alveayuensis 24KAM51	GCF_000948175.1
Bacillus amyloliquefaciens DSM 7	GCF_000196735.1
Bacillus anthracis Ames	GCF_000007845.1
Bacillus aquimaris JM7	GCF_000935355.1
Bacillus aryabhattai B8W22	GCF_000956595.1
Bacillus atrophaeus NBRC 15539	GCF_001591925.1
Bacillus aurantiacus DSM 18675	GCF_000429705.1
Bacillus australimaris NH7I_1	GCF_001307105.1
Bacillus axarquiensis NRRL B-41617	GCF_001517115.1
Bacillus azotoformans LMG 9581	GCF_000307855.1
Bacillus badius NBRC 15713	GCF_001591605.1
Bacillus bataviensis LMG 21833	GCF_000307875.1
Bacillus beveridgei MLTeJB	GCF_001721685.1
Bacillus bogoriensis ATCC BAA-922	GCF_000621445.1
Bacillus bombysepticus Wang	GCF_000831065.1
Bacillus boroniphilus JCM 21738	GCF_000517385.1
Bacillus butanolivorans DSM 18926	GCF_001273755.1
Bacillus campisalis SA2-6	GCF_000986785.1
Bacillus caseinilyticus SP	GCF_900107275.1
Bacillus cecembensis DSM 21993	GCF_001439635.1
Bacillus cellulasensis NIO-1130	GCF_001457015.1
Bacillus cellulosilyticus DSM 2522	GCF_000177235.2
Bacillus cereus ATCC 14579	GCF_000007825.1
Bacillus chagannorensis DSM 18086	GCF_000429725.1
Bacillus cibi DSM 16189	GCF_000709935.2
Bacillus cihuensis FJAT-14515	GCF_000504145.1
Bacillus circulans NBRC 13626	GCF_001591585.1
Bacillus clausii KSM-K16	GCF_000009825.1
Bacillus coagulans ATCC 7050	GCF_000832905.1
Bacillus coahuilensis m4-4	GCF_000171615.1
Bacillus cohnii NBRC 15565	GCF_001591425.1
Bacillus cytotoxicus NVH 391-98	GCF_000017425.1
Bacillus dakarensis Marseille-P3515	GCF_900156875.1
Bacillus daliensis CGMCC 1.10369	GCF_900103955.1
Bacillus decisifrondis FJAT-14222	GCF_001278875.1
Bacillus dielmonensis	GCF_000612665.1
Bacillus drentensis NBRC 102427	GCF_001591445.1
Bacillus eiseniae FJAT-2352	GCF_001636325.1
Bacillus encimensis SGD-V-25	GCF_001630115.1
Bacillus enclensis SGD-1123	GCF_001456935.1
Bacillus endophyticus DSM 13796	GCF_900115845.1
Bacillus farraginis DSM 16013	GCF_001439965.1
Bacillus fastidiosus NBRC 101226	GCF_001591625.1
Bacillus filamentosus SGD-14	GCF_900177535.1
Bacillus firmus NBRC 15306	GCF_001591465.1
Bacillus flexus NBRC 15715	GCF_001591565.1
Bacillus fordii DSM 16014	GCF_000374565.1
Bacillus fumarioli NBRC 102428	GCF_001591485.1
Bacillus gaemokensis JCM 15801	GCF_000712615.1
Bacillus galactosidilyticus PL133	GCF_001431185.1
Bacillus gibsonii FJAT-10019	GCF_001719185.1
Bacillus ginsengihumi J57	GCF_000526655.1
Bacillus glycinifermentans GO-13	GCF_001042475.2
Bacillus gobiensis FJAT-4402	GCF_001278705.1
Bacillus gotheilii FJAT-2394	GCF_001636345.1
Bacillus halmapalus DSM 8723	GCF_002019665.1
Bacillus halodurans C-125	GCF_000011145.1
Bacillus halosaccharovorans DSM 25387	GCF_002019635.1
Bacillus halotolerans FJAT-2398	GCF_001637525.1
Bacillus haynesii NRRL B-41327	GCF_001969855.1
Bacillus hemicellulosilyticus JCM 9152	GCF_000513115.1
Bacillus hisashii C4	GCF_002270345.1
Bacillus horikoshii DSM 8719	GCF_001648575.1
Bacillus horneckiae FJAT-2351	GCF_001636335.1
Bacillus humi DSM 16318	GCF_001439915.1
Bacillus indicus LMG 22858	GCF_000708755.2
Bacillus infantis NRRL B-14911	GCF_000473245.1
Bacillus intestinalis 1731	GCF_002027305.1
Bacillus jeddahensis JCE	GCF_000612625.1
Bacillus jeotgali Marseille-P1092	GCF_900166585.1
Bacillus kochii BDGP4	GCF_002276165.1
Bacillus koreensis DSM 16467	GCF_001274935.1
Bacillus korlensis NBRC 107688	GCF_001591645.1
Bacillus kribbensis DSM 17871	GCF_000430765.1
Bacillus krulwichiae NBRC 102362	GCF_001591945.1
Bacillus lehensis G1	GCF_000706725.1
Bacillus lentus NBRC 16444	GCF_001591545.1
Bacillus licheniformis DSM 13	GCF_000008425.1
Bacillus ligniniphilus L1	GCF_000334155.1
Bacillus litoralis C44	GCF_001654695.1
Bacillus loiseleuriae FJAT-27997	GCF_001183985.1
Bacillus lonarensis 25nlg	GCF_900096965.1
Bacillus luciferensis CH01	GCF_001712755.1
Bacillus manannilyticus JCM 10596	GCF_000615945.1
Bacillus manliponensis JCM 15802	GCF_000712595.1
Bacillus marisflavi JCM 11544	GCF_001274775.1
Bacillus marmarensis DSM 21297	GCF_000474275.2
Bacillus massiliglaciei Marseille-P2600	GCF_900098925.1
Bacillus massilioanorexius AP8	GCF_000321185.1
Bacillus massiliogorillae G2	GCF_000380245.2
Bacillus massiliosenegalensis	GCF_000311725.1
Bacillus megaterium ATCC 14581	GCF_000832985.1
Bacillus mesonae FJAT-13985	GCF_001636315.1
Bacillus methanolicus PB1	GCF_000262755.1
Bacillus mojavensis RO-H-1	GCF_000245335.1
Bacillus muralis DSM 16288	GCF_001439925.1
Bacillus mycoides ATCC 6462	GCF_000832605.1
Bacillus nakamurai NRRL B-41091	GCF_001584325.1
Bacillus ndiopicus FF3	GCF_000612805.1
Bacillus nealsonii AAU1	GCF_000401235.1
Bacillus niacini DSM 2923 103	GCF_000768265.1
Bacillus niameyensis SIT3	GCF_001375535.1
Bacillus novalis NBRC 102450	GCF_001591805.1
Bacillus obstructivus VT-16-70	GCF_001887185.1
Bacillus oceanisediminis 2691	GCF_000294775.1
Bacillus okhensis Kh10-101	GCF_000787375.1
Bacillus okuhidensis DSM 13666	GCF_001274915.1
Bacillus oleronius DSM 9356	GCF_002009555.1
Bacillus oryziterrae ZYK	GCF_000331575.1
Bacillus oshimensis DSM 18940	GCF_002019765.1
Bacillus panaciterrae DSM 19096	GCF_000430785.1
Bacillus paralicheniformis KJ-16	GCF_001042485.2
Bacillus patagoniensis DSM 16117	GCF_002019705.1
Bacillus persicus DSM 25386	GCF_900109925.1
Bacillus plakortidis DSM 19153	GCF_001420645.1
Bacillus praedii FJAT-25547	GCF_001439605.1
Bacillus pseudalcaliphilus DSM 8725	GCF_001038565.1
Bacillus pseudofirmus OF4	GCF_000005825.2
Bacillus pseudomycoides DSM 12442	GCF_000161455.1
Bacillus psychrosaccharolyticus ATCC 23296	GCF_000305495.1
Bacillus pumilus ATCC 7061	GCF_000172815.1
Bacillus rhizosphaerae DSM 21911	GCF_900142675.1
Bacillus rubiinfantis	GCF_000752035.1
Bacillus safensis FO-36b	GCF_000691165.1
Bacillus salsus IBRC-M10078	GCF_900104555.1
Bacillus selenatarsenatis SF-1	GCF_000813125.1
Bacillus selenitireducens MLS10	GCF_000093085.1
Bacillus shacheensis HNA-14	GCF_001484965.1
Bacillus shackletonii LMG 18435	GCF_001420715.1
Bacillus siamensis KCTC 13613	GCF_000262045.1
Bacillus simplex NBRC 15720	GCF_001591785.1
Bacillus sinesaloumensis Marseille-P3516	GCF_900156865.1
Bacillus smithii DSM 4216	GCF_001050115.1
Bacillus solani FJAT-18043	GCF_001420595.1
Bacillus solimangrovi GH2-4	GCF_001742425.1
Bacillus soli NBRC 102451	GCF_001591665.1
Bacillus solisilvae NEAU-cbsb5	GCF_002128405.1
Bacillus sonorensis NBRC 101234	GCF_000507125.1
Bacillus sporothermodurans B4102	GCF_001587375.1
Bacillus stratosphericus LAMA 585	GCF_000353245.1
Bacillus subterraneus MITOT1	GCF_000934845.1
Bacillus subtilis subsp. inaquosorum KCTC 13429	GCF_000332645.1
Bacillus subtilis subsp. spizizenii TU-B-10	GCF_000227465.1
Bacillus subtilis subsp. subtilis str. 168	GCF_000009045.1
Bacillus swezeyi NRRL B-41294	GCF_001969815.1
Bacillus tequilensis KCTC 13622	GCF_000507145.1
Bacillus testis SIT10	GCF_001243895.1
Bacillus thermoamylovorans 1A1	GCF_000751775.1
Bacillus thermotolerans SGZ-8	GCF_000812025.2
Bacillus thuringiensis ATCC 10792	GCF_000161615.1
Bacillus timonensis MM10403188	GCF_000161615.1
Bacillus toyonensis BCT-7112	GCF_000496285.1
Bacillus trypoxylicola KCTC 13244	GCF_001590785.1
Bacillus tuaregi Marseille-P2489	GCF_900104575.1
Bacillus vallismortis DV1-F-3	GCF_000245315.1
Bacillus velezensis NAU-B3	GCF_000493375.1
Bacillus vietnamensis NBRC 101237	GCF_001591825.1
Bacillus vireti LMG 21834	GCF_000508325.2
Bacillus wakoensis JCM 9140	GCF_000513095.1
Bacillus weihaiensis Alg07	GCF_001889165.1
Bacillus weihenstephanensis WSBC 10204	GCF_000775975.1
Bacillus wiedmannii FSL W8-0169	GCF_001583695.1
Bacillus wudalianchiensis FJAT-27215	GCF_001685015.1
Bacillus xerothermodurans ATCC 27380	GCF_002220865.1
Bacillus xiamenensis HYC-10	GCF_000300535.1
Bacillus zhangzhouensis DW5-4	GCF_000715205.1
Bifidobacterium actinocoloniiforme DSM 22766	GCF_001263395.1
Bifidobacterium adolescentis ATCC 15703	GCF_000010425.1
Bifidobacterium aesculapii DSM 26737	GCF_001417815.1
Bifidobacterium angulatum DSM 20098	GCF_001025155.1
Bifidobacterium animalis subsp. animalis ATCC 25527	GCF_000260715.1
Bifidobacterium animalis subsp. lactis DSM 10140	GCF_000022965.1
Bifidobacterium aquikefiri LMG 28769	GCF_002259795.1
Bifidobacterium asteroides DSM 20089	GCF_000771125.1
Bifidobacterium biavatii DSM 23969	GCF_000741165.1
Bifidobacterium bifidum ATCC 29521	GCF_001025135.1
Bifidobacterium bohemicum DSM 22767	GCF_000741525.1
Bifidobacterium bombi DSM 19703	GCF_000737845.1
Bifidobacterium boum DSM 20432	GCF_000687615.1
Bifidobacterium breve DSM 20213	GCF_001025175.1
Bifidobacterium callitrichos DSM 23973	GCF_000741175.1
Bifidobacterium catenulatum DSM 16992	GCF_001025195.1
Bifidobacterium choerinum DSM 20434	GCF_000484675.1
Bifidobacterium commune R-52791	GCF_900094885.1
Bifidobacterium coryneforme LMG18911	GCF_000737865.1
Bifidobacterium crudilactis LMG 23609	GCF_000738005.1
Bifidobacterium cuniculi LMG 10738	GCF_000741575.1
Bifidobacterium dentium JCM 1195	GCF_001042595.1
Bifidobacterium eulemuris DSM 100216	GCF_002259685.1
Bifidobacterium gallicum DSM 20093	GCF_000741205.1
Bifidobacterium gallinarum LMG 11586	GCF_000741215.1
Bifidobacterium hapali DSM 100202	GCF_002259755.1
Bifidobacterium indicum LMG 11587	GCF_000706765.1
Bifidobacterium kashiwanohense JCM 15439	GCF_001042615.1
Bifidobacterium lemurum DSM 28807	GCF_001895165.1
Bifidobacterium longum subsp. infantis ATCC 15697	GCF_000020425.1
Bifidobacterium longum subsp. longum JCM 1217	GCF_000196555.1
Bifidobacterium longum subsp. suis DSM 20211	GCF_000771285.1
Bifidobacterium magnum LMG 11591	GCF_000741255.1
Bifidobacterium merycicum LMG 11341	GCF_000741615.1
Bifidobacterium minimum LMG 11592	GCF_000741645.1
Bifidobacterium mongoliense DSM 21395	GCF_000741285.1
Bifidobacterium moukalabense DSM 27321	GCF_000522505.1
Bifidobacterium myosotis DSM 100196	GCF_002259745.1
Bifidobacterium pseudocatenulatum DSM 20438	GCF_000741685.1
Bifidobacterium pseudolongum subsp. globosum DSM 20092	GCF_000687595.1
Bifidobacterium pseudolongum subsp. pseudolongum LMG 11571	GCF_000741325.1
Bifidobacterium psychraerophilum LMG 21775	GCF_000741705.1
Bifidobacterium pullorum LMG 21816	GCF_000741335.1
Bifidobacterium reuteri DSM 23975	GCF_000741695.1
Bifidobacterium ruminantium DSM 6489	GCF_000687635.1
Bifidobacterium saeculare DSM 6531	GCF_000741375.1
Bifidobacterium saguini DSM 23967	GCF_000741715.1
Bifidobacterium scardovii JCM 12489	GCF_001042635.1
Bifidobacterium stellenboschense DSM 23968	GCF_000741785.1
Bifidobacterium subtile LMG 11597	GCF_000741775.1
Bifidobacterium thermacidophilum subsp. porcinum LMG 21689	GCF_000741445.1
Bifidobacterium thermacidophilum subsp. thermacidophilum LMG 21395	GCF_000741455.1
Bifidobacterium thermophilum JCM 1207	GCF_000741495.1
Bifidobacterium tissieri DSM 100201	GCF_002259645.1
Bifidobacterium tsurumiense DSM 17777	GCF_000429745.1
Cellulomonas bogoriensis 69B4	GCF_000767165.1
Cellulomonas carbonis T26	GCF_000767175.1
Cellulomonas cellasea DSM 20118	GCF_000767135.1
Cellulomonas chitinilytica JCM 16927	GCA_001314205.1
Cellulomonas composti JCM 14898	GCA_001314045.1
Cellulomonas denverensis JCM 14733	GCA_001315285.1
Cellulomonas fimi ATCC 484	GCF_000212695.1
Cellulomonas flavigena DSM 20109	GCF_000092865.1
Cellulomonas gilvus ATCC 13127	GCF_000218545.1
Cellulomonas hominis JCM 12133	GCA_001315265.1
Cellulomonas iranensis NBRC 101100	GCF_001552375.1
Cellulomonas marina CGMCC 4.6945	GCF_900111925.1
Cellulomonas massilliensis JC225	GCF_000312005.1
Cellulomonas pakistanensis JCM 18755	GCA_001315505.1
Cellulomonas persica JCM 18111	GCA_001315245.1
Cellulomonas terrae JCM 14899	GCA_001314065.1
Cellulomonas xylanilytica JCM 14281	GCA_001314025.1
Cellulosimicrobium aquatile 3bp	GCF_900155925.1
Cellulosimicrobium cellulans LMG 16121	GCF_000321105.1
Cellulosimicrobium funkei NBRC 104118	GCF_001570825.1
Isoptericola dokdonensis DS-3	GCF_001636295.1
Isoptericola variabilis 225	GCF_000215105.1
Lactobacillus acetotolerans DSM 20749	GCF_001436775.1
Lactobacillus acidifarinae DSM 19394	GCF_001434835.1
Lactobacillus acidipiscis DSM 15353	GCF_001436945.1
Lactobacillus acidophilus DSM 20079	GCF_001433895.1
Lactobacillus agilis DSM 20509	GCF_001436215.1
Lactobacillus algidus DSM 15638	GCF_001434695.1
Lactobacillus alii WiKim39	GCF_001971585.1
Lactobacillus alimentarius DSM 20249	GCF_001434745.1
Lactobacillus amylolyticus DSM 11664	GCF_000178475.1
Lactobacillus amylophilus DSM 20533	GCF_001436185.1
Lactobacillus amylotrophicus DSM 20534	GCF_001434555.1
Lactobacillus amylovorus DSM 20531	GCF_001433985.1
Lactobacillus animalis KCTC 3501	GCF_000183825.1
Lactobacillus antri DSM 16041	GCF_000160835.1
Lactobacillus apinorum Fhon13	GCF_001281175.1
Lactobacillus apis Hma11	GCF_000970735.1
Lactobacillus apodemi DSM 16634	GCF_000615885.1
Lactobacillus aquaticus DSM 21051	GCF_001436755.1
Lactobacillus aviarius subsp. araffinosus DSM 20653	GCF_001435375.1
Lactobacillus aviarius subsp. aviarius DSM 20655	GCF_001436315.1
Lactobacillus backii TMW 1.1989	GCF_001663675.1
Lactobacillus bifermentans DSM 20003	GCF_001434575.1
Lactobacillus bombicola R-53102	GCF_900112665.1
Lactobacillus brantae DSM 23927	GCF_001436115.1
Lactobacillus brevis ATCC 14869	GCF_000469365.1
Lactobacillus buchneri DSM 20057	GCF_001434735.1
Lactobacillus cacaonum DSM 21116	GCF_001436735.1
Lactobacillus camelliae DSM 22697	GCF_001311195.1
Lactobacillus capillatus DSM 19910	GCF_001434915.1
Lactobacillus casei subsp. casei ATCC 393	GCF_000829055.1
Lactobacillus ceti DSM 22408	GCF_000423245.1
Lactobacillus coleohominis DSM 14060	GCA_001435055.1
Lactobacillus collinoides DSM 20515	GCF_001312845.1
Lactobacillus composti DSM 18527	GCF_000583695.1
Lactobacillus concavus DSM 17758	GCF_001435835.1
Lactobacillus coryniformis subsp. coryniformis KCTC 3167	GCF_000166795.1
Lactobacillus coryniformis subsp. torquens DSM 20004	GCF_001435425.1
Lactobacillus crispatus DSM 20584	GCF_001434005.1
Lactobacillus crustorum JCM 15951	GCF_001434585.1
Lactobacillus curieae CCTCC M 2011381	GCF_000785105.1
Lactobacillus curvatus JCM 1096	GCF_001435495.1
Lactobacillus delbrueckii subsp. bulgaricus ATCC 11842	GCF_001437195.1
Lactobacillus delbrueckii subsp. delbrueckii DSM 20074	GCF_001433875.1
Lactobacillus delbrueckii subsp. indicus DSM 15996	GCF_001435795.1
Lactobacillus delbrueckii subsp. jakobsenii ZN7a-9	GCF_001437485.1
Lactobacillus delbrueckii subsp. lactis DSM 20072	GCF_000192165.1
Lactobacillus delbrueckii subsp. sunkii JCM 17838	GCF_001190005.1
Lactobacillus dextrinicus DSM 20335	GCF_001436095.1
Lactobacillus diolivorans DSM 14421	GCF_001434255.1
Lactobacillus equicursoris DSM 19284	GCF_001434815.1
Lactobacillus equi DSM 15833	GCF_000615765.1
Lactobacillus equigenerosi DSM 18793	GCF_001311375.1
Lactobacillus fabifermentans DSM 21115	GCF_000498955.2
Lactobacillus farciminis KCTC 3681	GCF_000184535.1
Lactobacillus farraginis DSM 18382	GCF_000583655.1
Lactobacillus fermentum DSM 20055	GCF_001436835.1
Lactobacillus floricola DSM 23037	GCF_001436605.1
Lactobacillus florum DSM 22689	GCF_001436645.1
Lactobacillus fructivorans KCTC 3543	GCF_000185465.1
Lactobacillus frumenti DSM 13145	GCF_001436045.1
Lactobacillus fuchuensis DSM 14340	GCF_000615805.1
Lactobacillus futsaii JCM 17355	GCF_001435505.1
Lactobacillus gallinarum DSM 10532	GCF_001434975.1
Lactobacillus gasseri ATCC 33323	GCF_000014425.1
Lactobacillus gastricus DSM 16045	GCF_001434365.1
Lactobacillus ghanensis DSM 18630	GCF_001435235.1
Lactobacillus gigeriorum DSM 23908	GCF_000296855.1
Lactobacillus ginsenosidimutans EMML 3041	GCF_001050475.1
Lactobacillus gorillae KZ01	GCF_001293735.1
Lactobacillus graminis DSM 20719	GCF_001436415.1
Lactobacillus hammesii DSM 16381	GCF_001434395.1
Lactobacillus hamsteri DSM 5661	GCF_000615445.1
Lactobacillus harbinensis DSM 16991	GCF_000425885.1
Lactobacillus hayakitanensis DSM 18933	GCF_000615845.1
Lactobacillus helsingborgensis Bma5	GCF_000970855.1
Lactobacillus helveticus DSM 20075	GCF_000160855.1
Lactobacillus herbarum TCF032-E4	GCF_001039045.1
Lactobacillus hilgardii DSM 20176	GCF_000159315.1
Lactobacillus hokkaidonensis	GCF_000829395.1
Lactobacillus hominis DSM 23910	GCF_000296835.1
Lactobacillus homohiochii DSM 20571	GCF_001436985.1
Lactobacillus hordei DSM 19519	GCF_001434845.1
Lactobacillus iners DSM 13335	GCF_000160875.1
Lactobacillus ingluviei DSM 15946	GCF_001435775.1
Lactobacillus intestinalis DSM 6629	GCF_001435325.1
Lactobacillus jensenii DSM 20557	GCF_001436455.1
Lactobacillus johnsonii ATCC 33200	GCF_001433975.1
Lactobacillus kalixensis DSM 16043	GCF_001434335.1
Lactobacillus kefiranofaciens subsp. kefiranofaciens DSM 5016	GCF_001435275.1
Lactobacillus kefiranofaciens subsp. kefirgranum DSM 10550	GCF_001434195.1
Lactobacillus kefiri DSM 20587	GCF_001436175.1
Lactobacillus kimbladii Hma2	GCF_000970755.1
Lactobacillus kimchicus JCM 15530	GCF_001433995.1
Lactobacillus kimchiensis DSM 24716	GCF_001438805.1
Lactobacillus kisonensis DSM 19906	GCF_001434135.1
Lactobacillus kitasatonis DSM 16761	GCF_000615285.1
Lactobacillus koreensis JCM 16448	GCF_001435525.1
Lactobacillus kullabergensis Biut2	GCF_000967195.1
Lactobacillus kunkeei DSM 12361	GCF_001433825.1
Lactobacillus lindneri DSM 20690	GCF_001311115.1
Lactobacillus malefermentans DSM 5705	GCF_000260775.1
Lactobacillus mali KCTC 3596	GCF_000260415.1
Lactobacillus manihotivorans DSM 13343	GCF_001435035.1
Lactobacillus mellifer Bin4	GCF_000970795.1
Lactobacillus mellis Hon2	GCF_000967245.1
Lactobacillus melliventris Hma8	GCF_000970775.1
Lactobacillus mindensis DSM 14500	GCF_001434275.1
Lactobacillus mixtipabuli IWT30	GCF_002217925.1
Lactobacillus mucosae DSM 13345	GCF_001436025.1
Lactobacillus murinus DSM 20452	GCF_001436015.1
Lactobacillus nagelii DSM 13675	GCF_001434225.1
Lactobacillus namurensis DSM 19117	GCF_001434785.1
Lactobacillus nantensis DSM 16982	GCF_001435815.1
Lactobacillus nasuensis JCM 17158	GCF_001434705.1
Lactobacillus nodensis DSM 19682	GCF_000615905.1
Lactobacillus odoratitofui DSM 19909	GCF_001434895.1
Lactobacillus oeni DSM 19972	GCF_001436275.1
Lactobacillus oligofermentans DSM 15707	GCF_001434315.1
Lactobacillus oris DSM 4864	GCF_001434465.1
Lactobacillus oryzae JCM 18671	GCF_000740055.1
Lactobacillus otakiensis DSM 19908	GCF_000415925.1
Lactobacillus ozensis DSM 23829	GCF_001435995.1
Lactobacillus panis DSM 6035	GCF_001435935.1
Lactobacillus pantheris DSM 15945	GCF_001311175.1
Lactobacillus parabrevis ATCC 53295	GCF_000383435.1
Lactobacillus parabuchneri DSM 5707	GCF_001435315.1
Lactobacillus paracasei subsp. paracasei ATCC 25302	GCF_000159495.1
Lactobacillus paracasei subsp. tolerans DSM 20258	GCF_001436485.1
Lactobacillus paracollinoides DSM 15502	GCF_001311135.1
Lactobacillus parafarraginis DSM 18390	GCF_001435895.1
Lactobacillus parakefiri DSM 10551	GCF_001434215.1
Lactobacillus paralimentarius DSM 13238	GCF_000615725.1
Lactobacillus paraplantarum DSM 10667	GCF_001435655.1
Lactobacillus pasteurii DSM 23907	GCF_000297025.1
Lactobacillus paucivorans DSM 22467	GCF_001437125.1
Lactobacillus pentosiphilus IWT25	GCF_002217985.1
Lactobacillus pentosus DSM 20314	GCF_001433755.1
Lactobacillus perolens DSM 12744	GCF_001435585.1
Lactobacillus plantarum subsp. argentoratensis DSM 16365	GCF_001435215.1
Lactobacillus plantarum subsp. plantarum ATCC 14917	GCF_000143745.1
Lactobacillus pobuzihii E100301	GCF_000349725.1
Lactobacillus pontis DSM 8475	GCF_001435345.1
Lactobacillus psittaci DSM 15354	GCF_000425905.1
Lactobacillus rapi DSM 19907	GCF_001436255.1
Lactobacillus renini DSM 20253	GCF_001436505.1
Lactobacillus reuteri DSM 20016	GCF_000016825.1
Lactobacillus rhamnosus DSM 20021	GCF_001435405.1
Lactobacillus rogosae ATCC 27753	GCF_900112995.1
Lactobacillus rossiae DSM 15814	GCF_000428925.1
Lactobacillus ruminis DSM 20403	GCF_001436475.1
Lactobacillus saerimneri DSM 16049	GCF_000423265.1
Lactobacillus sakei subsp. carnosus DSM 15831	GCF_001435715.1
Lactobacillus sakei subsp. sakei DSM 20017	GCF_001434065.1
Lactobacillus salivarius DSM 20555	GCF_000159395.1
Lactobacillus sanfranciscensis DSM 20451	GCF_001436035.1
Lactobacillus saniviri JCM 17471	GCF_001311785.1
Lactobacillus satsumensis DSM 16230	GCF_001435195.1
Lactobacillus secaliphilus DSM 17896	GCF_001437055.1
Lactobacillus selangorensis ATCC BAA-66	GCF_001436805.1
Lactobacillus senioris DSM 24302	GCF_001436555.1
Lactobacillus senmaizukei DSM 21775	GCF_001436675.1
Lactobacillus sharpeae JCM 1186	GCF_001436225.1
Lactobacillus shenzhenensis LY-73	GCF_000469325.1
Lactobacillus silagei JCM 19001	GCF_001313225.1
Lactobacillus siliginis DSM 22696	GCF_001437435.1
Lactobacillus similis DSM 23365	GCF_001311075.1
Lactobacillus spicheri DSM 15429	GCF_001435095.1
Lactobacillus sucicola DSM 21376	GCF_000612445.1
Lactobacillus suebicus DSM 5007	GCF_000260395.1
Lactobacillus sunkii DSM 19904	GCF_001435575.1
Lactobacillus taiwanensis DSM 21401	GCF_001436695.1
Lactobacillus thailandensis DSM 22698	GCF_001312865.1
Lactobacillus tucceti DSM 20183	GCF_001434665.1
Lactobacillus ultunensis DSM 16047	GCF_000159415.1
Lactobacillus uvarum DSM 19971	GCF_001434935.1
Lactobacillus vaccinostercus DSM 20634	GCF_001436295.1
Lactobacillus vaginalis DSM 5837	GCF_000159435.1
Lactobacillus versmoldensis DSM 14857	GCF_000260455.1
Lactobacillus vini DSM 20605	GCF_000255495.1
Lactobacillus wasatchensis WDC04	GCF_000876205.1
Lactobacillus xiangfangensis LMG 26013	GCF_001438845.1
Lactobacillus zymae DSM 19395	GCF_001434115.1
Leuconostoc carnosum KCTC 3525	(NZ_BACM00000000.1)
Leuconostoc citreum KM20	GCF_000026405.1
Leuconostoc fallax KCTC 3537	GCF_000165675.1
Leuconostoc garlicum KFRI01	GCF_001998805.1
Leuconostoc gelidum subsp. gasicomitatum LMG 18811	GCF_000196855.1
Leuconostoc gelidum subsp. gelidum KCTC 3527	GCF_000166715.1
Leuconostoc inhae KCTC 3774	GCF_000166735.1
Leuconostoc kimchii IMSNU 11154	GCF_000092505.1
Leuconostoc lactis KCTC 3528	(NZ_AEOR00000000.1)
Leuconostoc mesenteroides subsp. cremoris ATCC 19254	GCF_000160595.1
Leuconostoc mesenteroides subsp. dextranicum DSM 20484	GCF_001047695.1
Leuconostoc mesenteroides subsp. mesenteroides ATCC 8293	GCF_000014445.1
Leuconostoc mesenteroides subsp. suionicum DSM 20241	GCF_001891125.1
Leuconostoc pseudomesenteroides KCTC 3652	GCF_000185065.1
Oenococcus alcoholitolerans UFRJ-M7.2.18	GCA_000769695.1
Oenococcus kitaharae DSM 17330	GCF_000241055.1
Oenococcus oeni DSM 20252	GCF_000309445.1
Pediococcus acidilactici DSM 20284	GCF_000146325.1
Pediococcus argentinicus DSM 23026	GCF_001437605.1
Pediococcus cellicola DSM 17757	GCF_001438655.1
Pediococcus claussenii ATCC BAA-344	GCF_000237995.1
Pediococcus damnosus DSM 20331	GCF_001437255.1
Pediococcus ethanolidurans DSM 22301	GCF_001437405.1
Pediococcus inopinatus DSM 20285	GCF_001438725.1
Pediococcus lolii NGRI 0510Q	GCF_000319265.1
Pediococcus parvulus DSM 20332	GCF_001437265.1
Pediococcus pentosaceus DSM 20336	GCF_001437285.1
Pediococcus stilesii DSM 18001	GCF_001437075.1
Sanguibacter gellidistatuariae ISLP-3	GCF_900096585.1
Sanguibacter keddieii DSM 10542	GCF_000024925.1
Sanguibacter marinus DSM 19083	GCF_900113055.1
Sanguibacter suarezii NBRC 16159	GCF_001552735.1
Dekkera anomala YV396	GCA_001005505.1
Dekkera bruxellensis CBS 2499	GCA_000340765.1
Dekkera custersiana CBS 4805	GCA_001746385.1
Dekkera naardensis CBS 7540	GCA_001753995.1
Saccharomyces arboricola H-6	GCF_000292725.1
Saccharomyces bayanus 623-6C	GCA_000167035.1
Saccharomyces cerevisiae S288C	GCF_000146045.2
Saccharomyces eubayanus FM1318	GCF_001298625.1
Saccharomyces kudriavzevii IFO 1802	GCA_000167075.2
Saccharomyces mikatae IFO 1815	GCA_000166975.1
Saccharomyces paradoxus NRRL Y-17217	GCA_000166955.1
Saccharomyces pastorianus CBS 1513	GCA_000586595.1
Saccharomyces uvarum MCYC 623	GCA_000166995.1
